# Supplementary material for: A Genomic Quantitative Study on the Contribution of the Ancestral-State Bases Relative to Derived Bases in the Divergence and Local Adaptation of Populus davidiana
Source: Genes (Basel). 2023 Mar 29;14(4):821. doi: 10.3390/genes14040821 (PMC10137690; doi:10.3390/genes14040821)
Supplement: Supplementary file 1 [file genes-14-00821-s001.zip]

Archive with 3 entries (3 files):
- Supplementary Figures.pdf
- Supplementary Table S1-S7(except Table S2b,S2c).pdf
- Supplementary Table S2b, S2c.xlsx
